# Supplementary material for: Broadband highly directive 3D nanophotonic lenses
Source: Nat Commun. 2018 Nov 9;9:4742. doi: 10.1038/s41467-018-07104-1 (PMC6226513; doi:10.1038/s41467-018-07104-1)
Supplement: Supplementary file 5 — Supplementary Software 1 [file 41467_2018_7104_MOESM5_ESM.txt]

% Nanolens Structure Writing - E. Johlin - ejohlin@uwo.ca  

% Writing parameters
PiezoScanMode
ContinuousMode
ConnectPointsOn
SettlingTime 600

% PerfectShape Initialization
PerfectShapeQuality
psPowerProfile "IP Resist"

% System Initialization
TiltCorrectionOff
ResetInterface

PowerScaling 1.0
LaserPower 40
FindInterfaceAt 0.1

include Nanolens_Coords.gwl

PiezoGotoX 3.0
PiezoGotoY 3.0
PiezoGotoZ 0
