# Supplementary material for: Broadband highly directive 3D nanophotonic lenses
Source: Nat Commun. 2018 Nov 9;9:4742. doi: 10.1038/s41467-018-07104-1 (PMC6226513; doi:10.1038/s41467-018-07104-1)
Supplement: Supplementary file 6 — Supplementary Software 2 [file 41467_2018_7104_MOESM6_ESM.txt]

% Nanolens Structure - E. Johlin - ejohlin@uwo.ca
3.3441	3.3138	0.1071
3.3407	3.3229	0.1071
3.3352	3.3311	0.1071
3.3279	3.3377	0.1071
3.3193	3.3424	0.1071
3.3098	3.3449	0.1071
3.3	3.3451	0.1071
3.2904	3.343	0.1071
3.2816	3.3387	0.1071
3.274	3.3324	0.1071
3.2682	3.3245	0.1071
3.2643	3.3155	0.1071
3.2627	3.3058	0.1071
3.2635	3.296	0.1071
3.2665	3.2867	0.1071
3.2717	3.2783	0.1071
3.2787	3.2714	0.1071
3.2871	3.2663	0.1071
3.2964	3.2634	0.1071
3.3062	3.2628	0.1071
3.3159	3.2645	0.1071
3.3249	3.2684	0.1071
3.3327	3.2743	0.1071
3.3389	3.2819	0.1071
3.3431	3.2908	0.1071
3.3451	3.3004	0.1071
3.3448	3.3102	0.1071
3.3422	3.3197	0.1071
3.3374	3.3283	0.1071
3.3307	3.3355	0.1071
Write
3.3441	3.3138	0.2091
3.3407	3.3229	0.2091
3.3352	3.3311	0.2091
3.3279	3.3377	0.2091
3.3193	3.3424	0.2091
3.3098	3.3449	0.2091
3.3	3.3451	0.2091
3.2904	3.343	0.2091
3.2816	3.3387	0.2091
3.274	3.3324	0.2091
3.2682	3.3245	0.2091
3.2643	3.3155	0.2091
3.2627	3.3058	0.2091
3.2635	3.296	0.2091
3.2665	3.2867	0.2091
3.2717	3.2783	0.2091
3.2787	3.2714	0.2091
3.2871	3.2663	0.2091
3.2964	3.2634	0.2091
3.3062	3.2628	0.2091
3.3159	3.2645	0.2091
3.3249	3.2684	0.2091
3.3327	3.2743	0.2091
3.3389	3.2819	0.2091
3.3431	3.2908	0.2091
3.3451	3.3004	0.2091
3.3448	3.3102	0.2091
3.3422	3.3197	0.2091
3.3374	3.3283	0.2091
3.3307	3.3355	0.2091
Write
3.7463	3.4077	0.1071
3.7109	3.506	0.1071
3.654	3.5936	0.1071
3.5787	3.6659	0.1071
3.4888	3.719	0.1071
3.3891	3.7503	0.1071
3.285	3.7579	0.1071
3.1818	3.7416	0.1071
3.0851	3.7021	0.1071
3	3.6416	0.1071
2.931	3.5633	0.1071
2.8816	3.4712	0.1071
2.8546	3.3704	0.1071
2.8513	3.266	0.1071
2.8719	3.1636	0.1071
2.9154	3.0687	0.1071
2.9794	2.9861	0.1071
3.0606	2.9204	0.1071
3.1546	2.875	0.1071
3.2565	2.8522	0.1071
3.3609	2.8533	0.1071
3.4624	2.8782	0.1071
3.5554	2.9256	0.1071
3.6352	2.993	0.1071
3.6974	3.0768	0.1071
3.7389	3.1727	0.1071
3.7574	3.2755	0.1071
3.7519	3.3798	0.1071
3.7228	3.48	0.1071
3.6715	3.571	0.1071
3.6008	3.6479	0.1071
Write
3.7463	3.4077	0.2091
3.7109	3.506	0.2091
3.654	3.5936	0.2091
3.5787	3.6659	0.2091
3.4888	3.719	0.2091
3.3891	3.7503	0.2091
3.285	3.7579	0.2091
3.1818	3.7416	0.2091
3.0851	3.7021	0.2091
3	3.6416	0.2091
2.931	3.5633	0.2091
2.8816	3.4712	0.2091
2.8546	3.3704	0.2091
2.8513	3.266	0.2091
2.8719	3.1636	0.2091
2.9154	3.0687	0.2091
2.9794	2.9861	0.2091
3.0606	2.9204	0.2091
3.1546	2.875	0.2091
3.2565	2.8522	0.2091
3.3609	2.8533	0.2091
3.4624	2.8782	0.2091
3.5554	2.9256	0.2091
3.6352	2.993	0.2091
3.6974	3.0768	0.2091
3.7389	3.1727	0.2091
3.7574	3.2755	0.2091
3.7519	3.3798	0.2091
3.7228	3.48	0.2091
3.6715	3.571	0.2091
3.6008	3.6479	0.2091
Write
4.1523	3.4843	0.1071
4.0963	3.6568	0.1071
4.0057	3.8138	0.1071
3.8843	3.9485	0.1071
3.7376	4.0551	0.1071
3.572	4.1289	0.1071
3.3947	4.1665	0.1071
3.2133	4.1665	0.1071
3.036	4.1289	0.1071
2.8703	4.0551	0.1071
2.7237	3.9485	0.1071
2.6023	3.8138	0.1071
2.5117	3.6568	0.1071
2.4557	3.4843	0.1071
2.4367	3.304	0.1071
2.4557	3.1237	0.1071
2.5117	2.9512	0.1071
2.6023	2.7942	0.1071
2.7237	2.6595	0.1071
2.8704	2.5529	0.1071
3.036	2.4791	0.1071
3.2133	2.4415	0.1071
3.3947	2.4415	0.1071
3.572	2.4791	0.1071
3.7376	2.5529	0.1071
3.8843	2.6595	0.1071
4.0057	2.7942	0.1071
4.0963	2.9512	0.1071
4.1523	3.1237	0.1071
4.1713	3.304	0.1071
4.1523	3.4843	0.1071
4.0963	3.6568	0.1071
4.0057	3.8138	0.1071
3.8843	3.9485	0.1071
Write
4.1523	3.4843	0.2091
4.0963	3.6568	0.2091
4.0057	3.8138	0.2091
3.8843	3.9485	0.2091
3.7376	4.0551	0.2091
3.572	4.1289	0.2091
3.3947	4.1665	0.2091
3.2133	4.1665	0.2091
3.036	4.1289	0.2091
2.8703	4.0551	0.2091
2.7237	3.9485	0.2091
2.6023	3.8138	0.2091
2.5117	3.6568	0.2091
2.4557	3.4843	0.2091
2.4367	3.304	0.2091
2.4557	3.1237	0.2091
2.5117	2.9512	0.2091
2.6023	2.7942	0.2091
2.7237	2.6595	0.2091
2.8704	2.5529	0.2091
3.036	2.4791	0.2091
3.2133	2.4415	0.2091
3.3947	2.4415	0.2091
3.572	2.4791	0.2091
3.7376	2.5529	0.2091
3.8843	2.6595	0.2091
4.0057	2.7942	0.2091
4.0963	2.9512	0.2091
4.1523	3.1237	0.2091
4.1713	3.304	0.2091
4.1523	3.4843	0.2091
4.0963	3.6568	0.2091
4.0057	3.8138	0.2091
3.8843	3.9485	0.2091
Write
4.5632	3.5356	0.1071
4.5005	3.7595	0.1071
4.3984	3.9684	0.1071
4.2602	4.1554	0.1071
4.0904	4.3143	0.1071
3.8947	4.4399	0.1071
3.6794	4.528	0.1071
3.4519	4.5757	0.1071
3.2194	4.5815	0.1071
2.9897	4.5451	0.1071
2.7704	4.4678	0.1071
2.5687	4.3521	0.1071
2.3912	4.2018	0.1071
2.2439	4.0219	0.1071
2.1315	3.8183	0.1071
2.0578	3.5977	0.1071
2.0253	3.3675	0.1071
2.0349	3.1351	0.1071
2.0864	2.9084	0.1071
2.178	2.6946	0.1071
2.3068	2.501	0.1071
2.4685	2.3339	0.1071
2.6577	2.1988	0.1071
2.8683	2.1001	0.1071
3.0933	2.0412	0.1071
3.3252	2.0239	0.1071
3.5564	2.0488	0.1071
3.7792	2.1152	0.1071
3.9864	2.2207	0.1071
4.1711	2.3621	0.1071
4.3272	2.5344	0.1071
4.4495	2.7322	0.1071
4.5341	2.9488	0.1071
4.578	3.1772	0.1071
4.5799	3.4097	0.1071
4.5398	3.6388	0.1071
4.4588	3.8568	0.1071
4.3398	4.0565	0.1071
4.1866	4.2315	0.1071
Write
4.5632	3.5356	0.2091
4.5005	3.7595	0.2091
4.3984	3.9684	0.2091
4.2602	4.1554	0.2091
4.0904	4.3143	0.2091
3.8947	4.4399	0.2091
3.6794	4.528	0.2091
3.4519	4.5757	0.2091
3.2194	4.5815	0.2091
2.9897	4.5451	0.2091
2.7704	4.4678	0.2091
2.5687	4.3521	0.2091
2.3912	4.2018	0.2091
2.2439	4.0219	0.2091
2.1315	3.8183	0.2091
2.0578	3.5977	0.2091
2.0253	3.3675	0.2091
2.0349	3.1351	0.2091
2.0864	2.9084	0.2091
2.178	2.6946	0.2091
2.3068	2.501	0.2091
2.4685	2.3339	0.2091
2.6577	2.1988	0.2091
2.8683	2.1001	0.2091
3.0933	2.0412	0.2091
3.3252	2.0239	0.2091
3.5564	2.0488	0.2091
3.7792	2.1152	0.2091
3.9864	2.2207	0.2091
4.1711	2.3621	0.2091
4.3272	2.5344	0.2091
4.4495	2.7322	0.2091
4.5341	2.9488	0.2091
4.578	3.1772	0.2091
4.5799	3.4097	0.2091
4.5398	3.6388	0.2091
4.4588	3.8568	0.2091
4.3398	4.0565	0.2091
4.1866	4.2315	0.2091
Write
3.5849	3.3723	0.6375
3.5609	3.4366	0.6375
3.5223	3.4935	0.6375
3.4714	3.5397	0.6375
3.411	3.5726	0.6375
3.3446	3.5902	0.6375
3.2759	3.5917	0.6375
3.2087	3.577	0.6375
3.147	3.5467	0.6375
3.0941	3.5028	0.6375
3.0531	3.4476	0.6375
3.0263	3.3844	0.6375
3.0152	3.3165	0.6375
3.0204	3.248	0.6375
3.0416	3.1826	0.6375
3.0777	3.1241	0.6375
3.1266	3.0758	0.6375
3.1855	3.0403	0.6375
3.2511	3.0198	0.6375
3.3197	3.0153	0.6375
3.3874	3.0272	0.6375
3.4504	3.0547	0.6375
3.5051	3.0963	0.6375
3.5484	3.1496	0.6375
3.578	3.2117	0.6375
3.592	3.279	0.6375
3.5898	3.3477	0.6375
3.5714	3.4139	0.6375
3.5379	3.4739	0.6375
3.4912	3.5243	0.6375
Write
3.9898	3.4545	0.6375
3.9416	3.5979	0.6375
3.8638	3.7278	0.6375
3.76	3.8379	0.6375
3.635	3.9232	0.6375
3.4946	3.9797	0.6375
3.3453	4.0049	0.6375
3.1942	3.9975	0.6375
3.0481	3.9578	0.6375
2.9139	3.8878	0.6375
2.7979	3.7906	0.6375
2.7054	3.6708	0.6375
2.6407	3.534	0.6375
2.6068	3.3865	0.6375
2.6053	3.2352	0.6375
2.6363	3.087	0.6375
2.6983	2.949	0.6375
2.7884	2.8274	0.6375
2.9025	2.728	0.6375
3.0353	2.6553	0.6375
3.1806	2.6128	0.6375
3.3316	2.6024	0.6375
3.4813	2.6246	0.6375
3.6227	2.6784	0.6375
3.7494	2.7613	0.6375
3.8554	2.8693	0.6375
3.9357	2.9976	0.6375
3.9867	3.1401	0.6375
4.006	3.2902	0.6375
3.9926	3.441	0.6375
3.9473	3.5854	0.6375
3.872	3.7167	0.6375
3.7704	3.8288	0.6375
Write
4.3986	3.5168	0.6375
4.3379	3.7217	0.6375
4.2392	3.9113	0.6375
4.1061	4.0786	0.6375
3.9436	4.2174	0.6375
3.7576	4.3227	0.6375
3.5548	4.3905	0.6375
3.3429	4.4184	0.6375
3.1296	4.4054	0.6375
2.9226	4.3519	0.6375
2.7297	4.2598	0.6375
2.5579	4.1327	0.6375
2.4134	3.9751	0.6375
2.3018	3.7928	0.6375
2.2269	3.5926	0.6375
2.1916	3.3818	0.6375
2.1972	3.1681	0.6375
2.2435	2.9594	0.6375
2.3287	2.7634	0.6375
2.4498	2.5872	0.6375
2.6022	2.4374	0.6375
2.7805	2.3194	0.6375
2.978	2.2376	0.6375
3.1874	2.195	0.6375
3.4012	2.1931	0.6375
3.6114	2.2321	0.6375
3.8102	2.3104	0.6375
3.9905	2.4253	0.6375
4.1456	2.5724	0.6375
4.2697	2.7464	0.6375
4.3583	2.941	0.6375
4.4082	3.1488	0.6375
4.4176	3.3624	0.6375
4.386	3.5738	0.6375
4.3146	3.7753	0.6375
4.2061	3.9594	0.6375
4.0645	4.1195	0.6375
Write
3.7463	3.4077	1.2801
3.7109	3.506	1.2801
3.654	3.5936	1.2801
3.5787	3.6659	1.2801
3.4888	3.719	1.2801
3.3891	3.7503	1.2801
3.285	3.7579	1.2801
3.1818	3.7416	1.2801
3.0851	3.7021	1.2801
3	3.6416	1.2801
2.931	3.5633	1.2801
2.8816	3.4712	1.2801
2.8546	3.3704	1.2801
2.8513	3.266	1.2801
2.8719	3.1636	1.2801
2.9154	3.0687	1.2801
2.9794	2.9861	1.2801
3.0606	2.9204	1.2801
3.1546	2.875	1.2801
3.2565	2.8522	1.2801
3.3609	2.8533	1.2801
3.4624	2.8782	1.2801
3.5554	2.9256	1.2801
3.6352	2.993	1.2801
3.6974	3.0768	1.2801
3.7389	3.1727	1.2801
3.7574	3.2755	1.2801
3.7519	3.3798	1.2801
3.7228	3.48	1.2801
3.6715	3.571	1.2801
3.6008	3.6479	1.2801
Write
4.1523	3.4843	1.2801
4.0963	3.6568	1.2801
4.0057	3.8138	1.2801
3.8843	3.9485	1.2801
3.7376	4.0551	1.2801
3.572	4.1289	1.2801
3.3947	4.1665	1.2801
3.2133	4.1665	1.2801
3.036	4.1289	1.2801
2.8703	4.0551	1.2801
2.7237	3.9485	1.2801
2.6023	3.8138	1.2801
2.5117	3.6568	1.2801
2.4557	3.4843	1.2801
2.4367	3.304	1.2801
2.4557	3.1237	1.2801
2.5117	2.9512	1.2801
2.6023	2.7942	1.2801
2.7237	2.6595	1.2801
2.8704	2.5529	1.2801
3.036	2.4791	1.2801
3.2133	2.4415	1.2801
3.3947	2.4415	1.2801
3.572	2.4791	1.2801
3.7376	2.5529	1.2801
3.8843	2.6595	1.2801
4.0057	2.7942	1.2801
4.0963	2.9512	1.2801
4.1523	3.1237	1.2801
4.1713	3.304	1.2801
4.1523	3.4843	1.2801
4.0963	3.6568	1.2801
4.0057	3.8138	1.2801
3.8843	3.9485	1.2801
Write
4.5632	3.5356	1.2801
4.5005	3.7595	1.2801
4.3984	3.9684	1.2801
4.2602	4.1554	1.2801
4.0904	4.3143	1.2801
3.8947	4.4399	1.2801
3.6794	4.528	1.2801
3.4519	4.5757	1.2801
3.2194	4.5815	1.2801
2.9897	4.5451	1.2801
2.7704	4.4678	1.2801
2.5687	4.3521	1.2801
2.3912	4.2018	1.2801
2.2439	4.0219	1.2801
2.1315	3.8183	1.2801
2.0578	3.5977	1.2801
2.0253	3.3675	1.2801
2.0349	3.1351	1.2801
2.0864	2.9084	1.2801
2.178	2.6946	1.2801
2.3068	2.501	1.2801
2.4685	2.3339	1.2801
2.6577	2.1988	1.2801
2.8683	2.1001	1.2801
3.0933	2.0412	1.2801
3.3252	2.0239	1.2801
3.5564	2.0488	1.2801
3.7792	2.1152	1.2801
3.9864	2.2207	1.2801
4.1711	2.3621	1.2801
4.3272	2.5344	1.2801
4.4495	2.7322	1.2801
4.5341	2.9488	1.2801
4.578	3.1772	1.2801
4.5799	3.4097	1.2801
4.5398	3.6388	1.2801
4.4588	3.8568	1.2801
4.3398	4.0565	1.2801
4.1866	4.2315	1.2801
Write
3.8276	3.4227	1.9227
3.7884	3.5356	1.9227
3.7252	3.6369	1.9227
3.6412	3.7218	1.9227
3.5404	3.786	1.9227
3.428	3.8264	1.9227
3.3094	3.8409	1.9227
3.1906	3.8288	1.9227
3.0774	3.7907	1.9227
2.9754	3.7286	1.9227
2.8896	3.6454	1.9227
2.8244	3.5453	1.9227
2.7829	3.4333	1.9227
2.7672	3.3149	1.9227
2.7781	3.1959	1.9227
2.815	3.0823	1.9227
2.8761	2.9797	1.9227
2.9584	2.8931	1.9227
3.0578	2.8269	1.9227
3.1694	2.7842	1.9227
3.2877	2.7673	1.9227
3.4067	2.777	1.9227
3.5207	2.8128	1.9227
3.624	2.8729	1.9227
3.7114	2.9543	1.9227
3.7786	3.053	1.9227
3.8224	3.1642	1.9227
3.8405	3.2822	1.9227
3.832	3.4014	1.9227
3.7974	3.5157	1.9227
3.7384	3.6196	1.9227
3.6578	3.7078	1.9227
Write
4.2343	3.4958	1.9227
4.1765	3.6796	1.9227
4.0827	3.848	1.9227
3.9568	3.994	1.9227
3.8041	4.1116	1.9227
3.6307	4.1959	1.9227
3.4439	4.2435	1.9227
3.2514	4.2524	1.9227
3.061	4.2223	1.9227
2.8806	4.1543	1.9227
2.7176	4.0513	1.9227
2.5788	3.9176	1.9227
2.4699	3.7585	1.9227
2.3953	3.5808	1.9227
2.3582	3.3916	1.9227
2.3599	3.1989	1.9227
2.4006	3.0105	1.9227
2.4785	2.8341	1.9227
2.5903	2.6771	1.9227
2.7316	2.546	1.9227
2.8964	2.446	1.9227
3.078	2.3814	1.9227
3.2689	2.3547	1.9227
3.4613	2.3672	1.9227
3.6471	2.4182	1.9227
3.8189	2.5058	1.9227
3.9694	2.6261	1.9227
4.0926	2.7744	1.9227
4.1833	2.9445	1.9227
4.2377	3.1295	1.9227
4.2537	3.3216	1.9227
4.2306	3.5129	1.9227
4.1694	3.6957	1.9227
4.0725	3.8623	1.9227
3.9439	4.006	1.9227
Write
4.6456	3.5443	1.9227
4.5822	3.777	1.9227
4.4788	3.9949	1.9227
4.3386	4.1912	1.9227
4.166	4.3597	1.9227
3.9663	4.4951	1.9227
3.746	4.5932	1.9227
3.5118	4.651	1.9227
3.2711	4.6665	1.9227
3.0314	4.6394	1.9227
2.8002	4.5704	1.9227
2.5849	4.4617	1.9227
2.392	4.3168	1.9227
2.2278	4.1402	1.9227
2.0972	3.9374	1.9227
2.0045	3.7147	1.9227
1.9524	3.4792	1.9227
1.9427	3.2382	1.9227
1.9756	2.9992	1.9227
2.0502	2.7698	1.9227
2.164	2.5571	1.9227
2.3135	2.3678	1.9227
2.4941	2.2079	1.9227
2.7	2.0823	1.9227
2.9248	1.9949	1.9227
3.1615	1.9486	1.9227
3.4027	1.9447	1.9227
3.6408	1.9834	1.9227
3.8684	2.0634	1.9227
4.0782	2.1824	1.9227
4.2638	2.3364	1.9227
4.4194	2.5208	1.9227
4.54	2.7297	1.9227
4.6219	2.9566	1.9227
4.6625	3.1943	1.9227
4.6605	3.4355	1.9227
4.6161	3.6726	1.9227
4.5306	3.8982	1.9227
4.4066	4.1051	1.9227
4.2481	4.2869	1.9227
Write
4.8939	3.5618	2.1369
4.8322	3.8129	2.1369
4.731	4.0509	2.1369
4.5931	4.2697	2.1369
4.4219	4.4635	2.1369
4.222	4.6275	2.1369
3.9983	4.7574	2.1369
3.7568	4.8498	2.1369
3.5035	4.9023	2.1369
3.2452	4.9136	2.1369
2.9883	4.8835	2.1369
2.7396	4.8126	2.1369
2.5055	4.7028	2.1369
2.2919	4.557	2.1369
2.1044	4.3789	2.1369
1.9478	4.173	2.1369
1.8262	3.9448	2.1369
1.7427	3.7	2.1369
1.6995	3.445	2.1369
1.6976	3.1864	2.1369
1.7371	2.9309	2.1369
1.817	2.6849	2.1369
1.9353	2.4549	2.1369
2.0888	2.2468	2.1369
2.2737	2.0659	2.1369
2.4851	1.917	2.1369
2.7176	1.8038	2.1369
2.9653	1.7293	2.1369
3.2217	1.6954	2.1369
3.4802	1.703	2.1369
3.7341	1.7518	2.1369
3.977	1.8406	2.1369
4.2025	1.9672	2.1369
4.4049	2.1282	2.1369
4.5789	2.3196	2.1369
4.72	2.5363	2.1369
4.8246	2.7728	2.1369
4.89	3.023	2.1369
4.9145	3.2805	2.1369
4.8975	3.5385	2.1369
4.8395	3.7905	2.1369
4.7418	4.03	2.1369
4.6071	4.2507	2.1369
4.4388	4.4471	2.1369
Write
5.3099	3.5722	2.1369
5.2566	3.8356	2.1369
5.1689	4.0897	2.1369
5.0484	4.3299	2.1369
4.897	4.5521	2.1369
4.7176	4.7522	2.1369
4.5132	4.9267	2.1369
4.2875	5.0726	2.1369
4.0444	5.1874	2.1369
3.7883	5.2689	2.1369
3.5236	5.3157	2.1369
3.2551	5.3271	2.1369
2.9874	5.3028	2.1369
2.7253	5.2432	2.1369
2.4734	5.1494	2.1369
2.2362	5.0231	2.1369
2.0178	4.8664	2.1369
1.8221	4.6822	2.1369
1.6525	4.4736	2.1369
1.5121	4.2445	2.1369
1.4033	3.9987	2.1369
1.328	3.7407	2.1369
1.2875	3.475	2.1369
1.2827	3.2062	2.1369
1.3134	2.9392	2.1369
1.3793	2.6786	2.1369
1.4792	2.4291	2.1369
1.6112	2.195	2.1369
1.7731	1.9804	2.1369
1.962	1.7892	2.1369
2.1746	1.6248	2.1369
2.4071	1.4899	2.1369
2.6554	1.387	2.1369
2.9152	1.318	2.1369
3.1818	1.284	2.1369
3.4506	1.2856	2.1369
3.7168	1.3228	2.1369
3.9757	1.395	2.1369
4.2227	1.5009	2.1369
4.4536	1.6385	2.1369
4.6642	1.8056	2.1369
4.8507	1.999	2.1369
5.01	2.2155	2.1369
5.1392	2.4512	2.1369
5.2361	2.7019	2.1369
5.2988	2.9633	2.1369
5.3264	3.2307	2.1369
5.3183	3.4993	2.1369
5.2746	3.7645	2.1369
5.1962	4.0216	2.1369
5.0844	4.266	2.1369
4.9412	4.4935	2.1369
4.7691	4.7	2.1369
Write
3.7463	3.4077	2.5653
3.7109	3.506	2.5653
3.654	3.5936	2.5653
3.5787	3.6659	2.5653
3.4888	3.719	2.5653
3.3891	3.7503	2.5653
3.285	3.7579	2.5653
3.1818	3.7416	2.5653
3.0851	3.7021	2.5653
3	3.6416	2.5653
2.931	3.5633	2.5653
2.8816	3.4712	2.5653
2.8546	3.3704	2.5653
2.8513	3.266	2.5653
2.8719	3.1636	2.5653
2.9154	3.0687	2.5653
2.9794	2.9861	2.5653
3.0606	2.9204	2.5653
3.1546	2.875	2.5653
3.2565	2.8522	2.5653
3.3609	2.8533	2.5653
3.4624	2.8782	2.5653
3.5554	2.9256	2.5653
3.6352	2.993	2.5653
3.6974	3.0768	2.5653
3.7389	3.1727	2.5653
3.7574	3.2755	2.5653
3.7519	3.3798	2.5653
3.7228	3.48	2.5653
3.6715	3.571	2.5653
3.6008	3.6479	2.5653
Write
4.1523	3.4843	2.5653
4.0963	3.6568	2.5653
4.0057	3.8138	2.5653
3.8843	3.9485	2.5653
3.7376	4.0551	2.5653
3.572	4.1289	2.5653
3.3947	4.1665	2.5653
3.2133	4.1665	2.5653
3.036	4.1289	2.5653
2.8703	4.0551	2.5653
2.7237	3.9485	2.5653
2.6023	3.8138	2.5653
2.5117	3.6568	2.5653
2.4557	3.4843	2.5653
2.4367	3.304	2.5653
2.4557	3.1237	2.5653
2.5117	2.9512	2.5653
2.6023	2.7942	2.5653
2.7237	2.6595	2.5653
2.8704	2.5529	2.5653
3.036	2.4791	2.5653
3.2133	2.4415	2.5653
3.3947	2.4415	2.5653
3.572	2.4791	2.5653
3.7376	2.5529	2.5653
3.8843	2.6595	2.5653
4.0057	2.7942	2.5653
4.0963	2.9512	2.5653
4.1523	3.1237	2.5653
4.1713	3.304	2.5653
4.1523	3.4843	2.5653
4.0963	3.6568	2.5653
4.0057	3.8138	2.5653
3.8843	3.9485	2.5653
Write
4.5632	3.5356	2.5653
4.5005	3.7595	2.5653
4.3984	3.9684	2.5653
4.2602	4.1554	2.5653
4.0904	4.3143	2.5653
3.8947	4.4399	2.5653
3.6794	4.528	2.5653
3.4519	4.5757	2.5653
3.2194	4.5815	2.5653
2.9897	4.5451	2.5653
2.7704	4.4678	2.5653
2.5687	4.3521	2.5653
2.3912	4.2018	2.5653
2.2439	4.0219	2.5653
2.1315	3.8183	2.5653
2.0578	3.5977	2.5653
2.0253	3.3675	2.5653
2.0349	3.1351	2.5653
2.0864	2.9084	2.5653
2.178	2.6946	2.5653
2.3068	2.501	2.5653
2.4685	2.3339	2.5653
2.6577	2.1988	2.5653
2.8683	2.1001	2.5653
3.0933	2.0412	2.5653
3.3252	2.0239	2.5653
3.5564	2.0488	2.5653
3.7792	2.1152	2.5653
3.9864	2.2207	2.5653
4.1711	2.3621	2.5653
4.3272	2.5344	2.5653
4.4495	2.7322	2.5653
4.5341	2.9488	2.5653
4.578	3.1772	2.5653
4.5799	3.4097	2.5653
4.5398	3.6388	2.5653
4.4588	3.8568	2.5653
4.3398	4.0565	2.5653
4.1866	4.2315	2.5653
Write
5.5588	3.5788	2.5653
5.509	3.8495	2.5653
5.4269	4.1122	2.5653
5.3135	4.363	2.5653
5.1707	4.5983	2.5653
5.0004	4.8146	2.5653
4.8052	5.0087	2.5653
4.588	5.1778	2.5653
4.3519	5.3193	2.5653
4.1005	5.4313	2.5653
3.8373	5.512	2.5653
3.5663	5.5603	2.5653
3.2915	5.5755	2.5653
3.0168	5.5573	2.5653
2.7464	5.506	2.5653
2.4841	5.4224	2.5653
2.2339	5.3077	2.5653
1.9994	5.1635	2.5653
1.7841	4.9921	2.5653
1.591	4.7958	2.5653
1.4232	4.5777	2.5653
1.2829	4.3408	2.5653
1.1724	4.0887	2.5653
1.0931	3.8251	2.5653
1.0463	3.5539	2.5653
1.0326	3.279	2.5653
1.0523	3.0044	2.5653
1.1051	2.7343	2.5653
1.1902	2.4725	2.5653
1.3063	2.2229	2.5653
1.4517	1.9892	2.5653
1.6243	1.7748	2.5653
1.8217	1.5829	2.5653
2.0407	1.4162	2.5653
2.2783	1.2772	2.5653
2.531	1.1681	2.5653
2.7951	1.0902	2.5653
3.0666	1.0449	2.5653
3.3416	1.0328	2.5653
3.616	1.054	2.5653
3.8859	1.1083	2.5653
4.1472	1.1948	2.5653
4.3961	1.3123	2.5653
4.629	1.459	2.5653
4.8424	1.6328	2.5653
5.0333	1.8312	2.5653
5.1987	2.0511	2.5653
5.3364	2.2895	2.5653
5.4442	2.5428	2.5653
5.5205	2.8073	2.5653
5.5643	3.079	2.5653
5.5749	3.3541	2.5653
5.5522	3.6284	2.5653
5.4965	3.898	2.5653
5.4085	4.1588	2.5653
5.2897	4.4071	2.5653
5.1417	4.6392	2.5653
4.9667	4.8516	2.5653
Write
6.1413	3.5698	2.5653
6.1041	3.8332	2.5653
6.0426	4.0921	2.5653
5.9571	4.344	2.5653
5.8486	4.5869	2.5653
5.7178	4.8187	2.5653
5.566	5.0372	2.5653
5.3945	5.2406	2.5653
5.2048	5.4271	2.5653
4.9985	5.5952	2.5653
4.7775	5.7432	2.5653
4.5436	5.87	2.5653
4.2988	5.9744	2.5653
4.0455	6.0556	2.5653
3.7856	6.1127	2.5653
3.5216	6.1454	2.5653
3.2556	6.1533	2.5653
2.9901	6.1364	2.5653
2.7273	6.0947	2.5653
2.4695	6.0288	2.5653
2.2191	5.9391	2.5653
1.978	5.8264	2.5653
1.7486	5.6918	2.5653
1.5327	5.5363	2.5653
1.3322	5.3614	2.5653
1.1489	5.1685	2.5653
0.9844	4.9594	2.5653
0.8401	4.7358	2.5653
0.7173	4.4998	2.5653
0.6171	4.2533	2.5653
0.5403	3.9986	2.5653
0.4875	3.7378	2.5653
0.4593	3.4733	2.5653
0.4559	3.2072	2.5653
0.4774	2.942	2.5653
0.5235	2.68	2.5653
0.5938	2.4234	2.5653
0.6877	2.1745	2.5653
0.8045	1.9354	2.5653
0.943	1.7082	2.5653
1.1021	1.495	2.5653
1.2804	1.2975	2.5653
1.4764	1.1176	2.5653
1.6883	0.9566	2.5653
1.9142	0.8162	2.5653
2.1523	0.6974	2.5653
2.4004	0.6013	2.5653
2.6564	0.5289	2.5653
2.9181	0.4806	2.5653
3.1831	0.4569	2.5653
3.4491	0.458	2.5653
3.7139	0.4839	2.5653
3.9751	0.5345	2.5653
4.2305	0.6091	2.5653
4.4778	0.7073	2.5653
4.7149	0.8281	2.5653
4.9396	0.9704	2.5653
5.1501	1.1331	2.5653
5.3445	1.3148	2.5653
5.5212	1.5138	2.5653
5.6785	1.7283	2.5653
5.8151	1.9567	2.5653
5.9298	2.1967	2.5653
6.0216	2.4464	2.5653
6.0897	2.7036	2.5653
6.1336	2.9661	2.5653
6.1528	3.2314	2.5653
6.1471	3.4974	2.5653
6.1167	3.7617	2.5653
6.0617	4.0221	2.5653
5.9828	4.2761	2.5653
5.8804	4.5217	2.5653
5.7556	4.7567	2.5653
5.6095	4.979	2.5653
5.4432	5.1867	2.5653
Write
4.8115	3.5543	2.7795
4.7501	3.7979	2.7795
4.6496	4.0281	2.7795
4.5128	4.2388	2.7795
4.3434	4.4242	2.7795
4.1458	4.5793	2.7795
3.9255	4.7	2.7795
3.6884	4.7829	2.7795
3.441	4.8259	2.7795
3.1898	4.8278	2.7795
2.9417	4.7885	2.7795
2.7034	4.7091	2.7795
2.4813	4.5918	2.7795
2.2815	4.4396	2.7795
2.1093	4.2568	2.7795
1.9693	4.0482	2.7795
1.8655	3.8195	2.7795
1.8005	3.5769	2.7795
1.7761	3.3269	2.7795
1.793	3.0762	2.7795
1.8507	2.8318	2.7795
1.9477	2.6001	2.7795
2.0813	2.3874	2.7795
2.248	2.1995	2.7795
2.4432	2.0414	2.7795
2.6617	1.9175	2.7795
2.8975	1.831	2.7795
3.1443	1.7843	2.7795
3.3954	1.7786	2.7795
3.644	1.8142	2.7795
3.8835	1.89	2.7795
4.1073	2.0041	2.7795
4.3094	2.1532	2.7795
4.4843	2.3335	2.7795
4.6274	2.54	2.7795
4.7347	2.7671	2.7795
4.8033	3.0087	2.7795
4.8314	3.2583	2.7795
4.8183	3.5091	2.7795
4.7642	3.7544	2.7795
4.6707	3.9875	2.7795
4.5403	4.2022	2.7795
4.3764	4.3926	2.7795
Write
5.2266	3.5715	2.7795
5.1714	3.8338	2.7795
5.0806	4.0861	2.7795
4.9559	4.3234	2.7795
4.7996	4.5413	2.7795
4.6149	4.7356	2.7795
4.4051	4.9026	2.7795
4.1744	5.039	2.7795
3.927	5.1424	2.7795
3.6677	5.2107	2.7795
3.4015	5.2426	2.7795
3.1335	5.2376	2.7795
2.8687	5.1957	2.7795
2.6122	5.1176	2.7795
2.3689	5.005	2.7795
2.1434	4.8599	2.7795
1.9401	4.6852	2.7795
1.7628	4.4841	2.7795
1.6149	4.2604	2.7795
1.4992	4.0186	2.7795
1.418	3.7631	2.7795
1.3727	3.4988	2.7795
1.3643	3.2308	2.7795
1.3929	2.9643	2.7795
1.4579	2.7042	2.7795
1.5582	2.4555	2.7795
1.6917	2.223	2.7795
1.8561	2.0112	2.7795
2.048	1.824	2.7795
2.2639	1.6651	2.7795
2.4997	1.5374	2.7795
2.7507	1.4434	2.7795
3.0124	1.3849	2.7795
3.2796	1.3631	2.7795
3.5473	1.3782	2.7795
3.8103	1.4301	2.7795
4.0637	1.5177	2.7795
4.3026	1.6395	2.7795
4.5224	1.7929	2.7795
4.719	1.9752	2.7795
4.8886	2.1829	2.7795
5.028	2.4119	2.7795
5.1344	2.658	2.7795
5.206	2.9163	2.7795
5.2413	3.1821	2.7795
5.2396	3.4502	2.7795
5.201	3.7155	2.7795
5.1262	3.973	2.7795
5.0166	4.2177	2.7795
4.8744	4.4449	2.7795
4.7022	4.6505	2.7795
Write
5.8916	3.576	2.7795
5.849	3.845	2.7795
5.7786	4.108	2.7795
5.681	4.3623	2.7795
5.5573	4.605	2.7795
5.409	4.8334	2.7795
5.2376	5.045	2.7795
5.045	5.2376	2.7795
4.8334	5.409	2.7795
4.6049	5.5573	2.7795
4.3623	5.681	2.7795
4.108	5.7786	2.7795
3.845	5.849	2.7795
3.576	5.8916	2.7795
3.304	5.9059	2.7795
3.032	5.8916	2.7795
2.763	5.849	2.7795
2.5	5.7786	2.7795
2.2457	5.681	2.7795
2.003	5.5573	2.7795
1.7746	5.409	2.7795
1.563	5.2376	2.7795
1.3704	5.045	2.7795
1.199	4.8334	2.7795
1.0507	4.6049	2.7795
0.927	4.3623	2.7795
0.8294	4.108	2.7795
0.759	3.845	2.7795
0.7164	3.576	2.7795
0.7021	3.304	2.7795
0.7164	3.032	2.7795
0.759	2.763	2.7795
0.8294	2.5	2.7795
0.927	2.2457	2.7795
1.0507	2.003	2.7795
1.199	1.7746	2.7795
1.3704	1.563	2.7795
1.563	1.3704	2.7795
1.7746	1.199	2.7795
2.0031	1.0507	2.7795
2.2457	0.927	2.7795
2.5	0.8294	2.7795
2.763	0.759	2.7795
3.032	0.7164	2.7795
3.304	0.7021	2.7795
3.576	0.7164	2.7795
3.845	0.759	2.7795
4.108	0.8294	2.7795
4.3623	0.927	2.7795
4.605	1.0507	2.7795
4.8334	1.199	2.7795
5.045	1.3704	2.7795
5.2376	1.563	2.7795
5.409	1.7746	2.7795
5.5573	2.0031	2.7795
5.681	2.2457	2.7795
5.7786	2.5	2.7795
5.849	2.763	2.7795
5.8916	3.032	2.7795
5.9059	3.304	2.7795
5.8916	3.576	2.7795
5.849	3.845	2.7795
5.7786	4.108	2.7795
5.681	4.3623	2.7795
5.5573	4.605	2.7795
5.409	4.8334	2.7795
5.2376	5.045	2.7795
Write
3.9898	3.4545	3.2079
3.9416	3.5979	3.2079
3.8638	3.7278	3.2079
3.76	3.8379	3.2079
3.635	3.9232	3.2079
3.4946	3.9797	3.2079
3.3453	4.0049	3.2079
3.1942	3.9975	3.2079
3.0481	3.9578	3.2079
2.9139	3.8878	3.2079
2.7979	3.7906	3.2079
2.7054	3.6708	3.2079
2.6407	3.534	3.2079
2.6068	3.3865	3.2079
2.6053	3.2352	3.2079
2.6363	3.087	3.2079
2.6983	2.949	3.2079
2.7884	2.8274	3.2079
2.9025	2.728	3.2079
3.0353	2.6553	3.2079
3.1806	2.6128	3.2079
3.3316	2.6024	3.2079
3.4813	2.6246	3.2079
3.6227	2.6784	3.2079
3.7494	2.7613	3.2079
3.8554	2.8693	3.2079
3.9357	2.9976	3.2079
3.9867	3.1401	3.2079
4.006	3.2902	3.2079
3.9926	3.441	3.2079
3.9473	3.5854	3.2079
3.872	3.7167	3.2079
3.7704	3.8288	3.2079
Write
4.3986	3.5168	3.2079
4.3379	3.7217	3.2079
4.2392	3.9113	3.2079
4.1061	4.0786	3.2079
3.9436	4.2174	3.2079
3.7576	4.3227	3.2079
3.5548	4.3905	3.2079
3.3429	4.4184	3.2079
3.1296	4.4054	3.2079
2.9226	4.3519	3.2079
2.7297	4.2598	3.2079
2.5579	4.1327	3.2079
2.4134	3.9751	3.2079
2.3018	3.7928	3.2079
2.2269	3.5926	3.2079
2.1916	3.3818	3.2079
2.1972	3.1681	3.2079
2.2435	2.9594	3.2079
2.3287	2.7634	3.2079
2.4498	2.5872	3.2079
2.6022	2.4374	3.2079
2.7805	2.3194	3.2079
2.978	2.2376	3.2079
3.1874	2.195	3.2079
3.4012	2.1931	3.2079
3.6114	2.2321	3.2079
3.8102	2.3104	3.2079
3.9905	2.4253	3.2079
4.1456	2.5724	3.2079
4.2697	2.7464	3.2079
4.3583	2.941	3.2079
4.4082	3.1488	3.2079
4.4176	3.3624	3.2079
4.386	3.5738	3.2079
4.3146	3.7753	3.2079
4.2061	3.9594	3.2079
4.0645	4.1195	3.2079
Write
5.4756	3.5783	3.2079
5.4241	3.8484	3.2079
5.3392	4.1098	3.2079
5.2221	4.3585	3.2079
5.0749	4.5906	3.2079
4.8996	4.8024	3.2079
4.6993	4.9906	3.2079
4.4769	5.1521	3.2079
4.236	5.2846	3.2079
3.9804	5.3858	3.2079
3.7142	5.4541	3.2079
3.4414	5.4886	3.2079
3.1666	5.4886	3.2079
2.8938	5.4541	3.2079
2.6276	5.3858	3.2079
2.372	5.2846	3.2079
2.1311	5.1521	3.2079
1.9087	4.9906	3.2079
1.7084	4.8024	3.2079
1.5331	4.5906	3.2079
1.3859	4.3585	3.2079
1.2688	4.1098	3.2079
1.1839	3.8484	3.2079
1.1324	3.5783	3.2079
1.1151	3.304	3.2079
1.1324	3.0297	3.2079
1.1839	2.7596	3.2079
1.2688	2.4982	3.2079
1.3859	2.2495	3.2079
1.5331	2.0174	3.2079
1.7084	1.8056	3.2079
1.9087	1.6174	3.2079
2.1311	1.4559	3.2079
2.372	1.3234	3.2079
2.6276	1.2222	3.2079
2.8938	1.1539	3.2079
3.1666	1.1194	3.2079
3.4414	1.1194	3.2079
3.7142	1.1539	3.2079
3.9804	1.2222	3.2079
4.236	1.3234	3.2079
4.4769	1.4559	3.2079
4.6993	1.6174	3.2079
4.8996	1.8056	3.2079
5.0749	2.0174	3.2079
5.2221	2.2495	3.2079
5.3392	2.4982	3.2079
5.4241	2.7596	3.2079
5.4756	3.0297	3.2079
5.4929	3.304	3.2079
5.4756	3.5783	3.2079
5.4241	3.8484	3.2079
5.3392	4.1098	3.2079
5.2221	4.3585	3.2079
5.0749	4.5906	3.2079
4.8996	4.8024	3.2079
Write
6.2242	3.5703	3.2079
6.1879	3.8344	3.2079
6.1278	4.0941	3.2079
6.0444	4.3473	3.2079
5.9384	4.5919	3.2079
5.8105	4.8258	3.2079
5.662	5.0471	3.2079
5.4939	5.2541	3.2079
5.3078	5.4449	3.2079
5.1051	5.618	3.2079
4.8875	5.772	3.2079
4.6568	5.9056	3.2079
4.4149	6.0177	3.2079
4.1639	6.1074	3.2079
3.9058	6.1739	3.2079
3.6426	6.2167	3.2079
3.3767	6.2354	3.2079
3.1102	6.2299	3.2079
2.8453	6.2002	3.2079
2.5842	6.1466	3.2079
2.329	6.0695	3.2079
2.0819	5.9695	3.2079
1.8449	5.8475	3.2079
1.6199	5.7045	3.2079
1.4089	5.5416	3.2079
1.2135	5.3602	3.2079
1.0354	5.1619	3.2079
0.876	4.9482	3.2079
0.7367	4.7209	3.2079
0.6187	4.4819	3.2079
0.5228	4.2332	3.2079
0.4499	3.9767	3.2079
0.4006	3.7148	3.2079
0.3753	3.4494	3.2079
0.3742	3.1828	3.2079
0.3973	2.9173	3.2079
0.4445	2.6549	3.2079
0.5152	2.3979	3.2079
0.609	2.1483	3.2079
0.7251	1.9084	3.2079
0.8625	1.6799	3.2079
1.0201	1.4649	3.2079
1.1966	1.2651	3.2079
1.3904	1.0822	3.2079
1.6001	0.9176	3.2079
1.8239	0.7727	3.2079
2.0599	0.6487	3.2079
2.3062	0.5467	3.2079
2.5607	0.4675	3.2079
2.8214	0.4117	3.2079
3.086	0.3798	3.2079
3.3525	0.3721	3.2079
3.6185	0.3886	3.2079
3.882	0.4292	3.2079
4.1407	0.4936	3.2079
4.3925	0.5812	3.2079
4.6352	0.6913	3.2079
4.867	0.823	3.2079
5.0859	0.9752	3.2079
5.29	1.1466	3.2079
5.4777	1.3359	3.2079
5.6475	1.5414	3.2079
5.7978	1.7616	3.2079
5.9276	1.9944	3.2079
6.0357	2.2381	3.2079
6.1212	2.4906	3.2079
6.1834	2.7498	3.2079
6.2219	3.0136	3.2079
6.2362	3.2798	3.2079
6.2263	3.5461	3.2079
6.1922	3.8105	3.2079
6.1343	4.0707	3.2079
6.053	4.3246	3.2079
5.9489	4.57	3.2079
5.823	4.805	3.2079
5.6763	5.0276	3.2079
5.51	5.2359	3.2079
Write
4.6456	3.5443	3.4221
4.5822	3.777	3.4221
4.4788	3.9949	3.4221
4.3386	4.1912	3.4221
4.166	4.3597	3.4221
3.9663	4.4951	3.4221
3.746	4.5932	3.4221
3.5118	4.651	3.4221
3.2711	4.6665	3.4221
3.0314	4.6394	3.4221
2.8002	4.5704	3.4221
2.5849	4.4617	3.4221
2.392	4.3168	3.4221
2.2278	4.1402	3.4221
2.0972	3.9374	3.4221
2.0045	3.7147	3.4221
1.9524	3.4792	3.4221
1.9427	3.2382	3.4221
1.9756	2.9992	3.4221
2.0502	2.7698	3.4221
2.164	2.5571	3.4221
2.3135	2.3678	3.4221
2.4941	2.2079	3.4221
2.7	2.0823	3.4221
2.9248	1.9949	3.4221
3.1615	1.9486	3.4221
3.4027	1.9447	3.4221
3.6408	1.9834	3.4221
3.8684	2.0634	3.4221
4.0782	2.1824	3.4221
4.2638	2.3364	3.4221
4.4194	2.5208	3.4221
4.54	2.7297	3.4221
4.6219	2.9566	3.4221
4.6625	3.1943	3.4221
4.6605	3.4355	3.4221
4.6161	3.6726	3.4221
4.5306	3.8982	3.4221
4.4066	4.1051	3.4221
4.2481	4.2869	3.4221
Write
5.0599	3.5698	3.4221
5.0003	3.8297	3.4221
4.9025	4.0777	3.4221
4.7687	4.3082	3.4221
4.6019	4.5161	3.4221
4.4058	4.6968	3.4221
4.1849	4.846	3.4221
3.9442	4.9605	3.4221
3.689	5.0377	3.4221
3.4252	5.0758	3.4221
3.1586	5.0739	3.4221
2.8953	5.0322	3.4221
2.6412	4.9516	3.4221
2.4021	4.8338	3.4221
2.1833	4.6816	3.4221
1.9897	4.4983	3.4221
1.8257	4.2881	3.4221
1.6951	4.0557	3.4221
1.6007	3.8064	3.4221
1.5446	3.5458	3.4221
1.5283	3.2797	3.4221
1.5519	3.0142	3.4221
1.615	2.7552	3.4221
1.7162	2.5086	3.4221
1.8531	2.2799	3.4221
2.0228	2.0742	3.4221
2.2213	1.8963	3.4221
2.4442	1.7501	3.4221
2.6865	1.6389	3.4221
2.9427	1.5652	3.4221
3.207	1.5307	3.4221
3.4735	1.5362	3.4221
3.7362	1.5815	3.4221
3.9892	1.6656	3.4221
4.2267	1.7866	3.4221
4.4435	1.9419	3.4221
4.6345	2.1278	3.4221
4.7956	2.3402	3.4221
4.9231	2.5743	3.4221
5.014	2.8249	3.4221
5.0665	3.0862	3.4221
5.0792	3.3525	3.4221
5.052	3.6177	3.4221
4.9853	3.8758	3.4221
4.8808	4.121	3.4221
4.7407	4.3478	3.4221
4.5683	4.5511	3.4221
Write
5.7256	3.5751	3.4221
5.6804	3.8428	3.4221
5.6057	4.1038	3.4221
5.5024	4.3549	3.4221
5.3719	4.5929	3.4221
5.2157	4.815	3.4221
5.0357	5.0183	3.4221
4.8343	5.2003	3.4221
4.6138	5.3587	3.4221
4.3771	5.4917	3.4221
4.1271	5.5975	3.4221
3.8668	5.6748	3.4221
3.5996	5.7227	3.4221
3.3287	5.7406	3.4221
3.0575	5.7282	3.4221
2.7893	5.6857	3.4221
2.5276	5.6137	3.4221
2.2754	5.513	3.4221
2.0361	5.3848	3.4221
1.8125	5.2309	3.4221
1.6074	5.053	3.4221
1.4233	4.8534	3.4221
1.2627	4.6346	3.4221
1.1273	4.3992	3.4221
1.019	4.1503	3.4221
0.939	3.8908	3.4221
0.8884	3.6241	3.4221
0.8678	3.3534	3.4221
0.8774	3.0821	3.4221
0.9172	2.8135	3.4221
0.9866	2.551	3.4221
1.0847	2.2979	3.4221
1.2104	2.0572	3.4221
1.3621	1.8321	3.4221
1.5379	1.6252	3.4221
1.7356	1.4391	3.4221
1.9528	1.2762	3.4221
2.1868	1.1385	3.4221
2.4346	1.0277	3.4221
2.6932	0.9451	3.4221
2.9594	0.8918	3.4221
3.2299	0.8684	3.4221
3.5013	0.8753	3.4221
3.7703	0.9123	3.4221
4.0335	0.979	3.4221
4.2876	1.0746	3.4221
4.5295	1.1979	3.4221
4.7562	1.3473	3.4221
4.9648	1.521	3.4221
5.1529	1.7168	3.4221
5.318	1.9323	3.4221
5.458	2.1649	3.4221
5.5714	2.4116	3.4221
5.6566	2.6694	3.4221
5.7126	2.935	3.4221
5.7387	3.2053	3.4221
5.7346	3.4767	3.4221
5.7003	3.746	3.4221
5.6362	4.0099	3.4221
5.5432	4.2649	3.4221
5.4224	4.5081	3.4221
5.2753	4.7363	3.4221
5.1038	4.9467	3.4221
Write
5.975	3.5724	3.6363
5.9348	3.8382	3.6363
5.8682	4.0986	3.6363
5.7759	4.351	3.6363
5.6588	4.593	3.6363
5.5181	4.822	3.6363
5.3552	5.0358	3.6363
5.1717	5.2322	3.6363
4.9696	5.4093	3.6363
4.7507	5.5653	3.6363
4.5173	5.6987	3.6363
4.2717	5.808	3.6363
4.0165	5.8922	3.6363
3.7541	5.9505	3.6363
3.4872	5.9822	3.6363
3.2185	5.9871	3.6363
2.9506	5.9651	3.6363
2.6862	5.9165	3.6363
2.4281	5.8416	3.6363
2.1787	5.7413	3.6363
1.9406	5.6165	3.6363
1.7162	5.4686	3.6363
1.5077	5.299	3.6363
1.3172	5.1093	3.6363
1.1467	4.9016	3.6363
0.9977	4.6779	3.6363
0.8719	4.4404	3.6363
0.7704	4.1915	3.6363
0.6944	3.9337	3.6363
0.6445	3.6695	3.6363
0.6213	3.4018	3.6363
0.625	3.133	3.6363
0.6555	2.866	3.6363
0.7126	2.6033	3.6363
0.7956	2.3477	3.6363
0.9038	2.1016	3.6363
1.0361	1.8676	3.6363
1.1911	1.648	3.6363
1.3673	1.4451	3.6363
1.5629	1.2607	3.6363
1.7759	1.0968	3.6363
2.0043	0.9551	3.6363
2.2457	0.8369	3.6363
2.4977	0.7434	3.6363
2.7578	0.6756	3.6363
3.0234	0.6342	3.6363
3.2918	0.6195	3.6363
3.5603	0.6318	3.6363
3.8262	0.6708	3.6363
4.0869	0.7362	3.6363
4.3398	0.8274	3.6363
4.5822	0.9434	3.6363
4.8119	1.083	3.6363
5.0264	1.2449	3.6363
5.2237	1.4275	3.6363
5.4017	1.6289	3.6363
5.5587	1.847	3.6363
5.6931	2.0798	3.6363
5.8036	2.3249	3.6363
5.889	2.5797	3.6363
5.9484	2.8419	3.6363
5.9814	3.1086	3.6363
5.9875	3.3773	3.6363
5.9667	3.6453	3.6363
5.9192	3.9099	3.6363
5.8455	4.1684	3.6363
5.7464	4.4182	3.6363
5.6227	4.6568	3.6363
5.4758	4.8819	3.6363
5.3071	5.0912	3.6363
Write
5.3099	3.5722	3.8505
5.2566	3.8356	3.8505
5.1689	4.0897	3.8505
5.0484	4.3299	3.8505
4.897	4.5521	3.8505
4.7176	4.7522	3.8505
4.5132	4.9267	3.8505
4.2875	5.0726	3.8505
4.0444	5.1874	3.8505
3.7883	5.2689	3.8505
3.5236	5.3157	3.8505
3.2551	5.3271	3.8505
2.9874	5.3028	3.8505
2.7253	5.2432	3.8505
2.4734	5.1494	3.8505
2.2362	5.0231	3.8505
2.0178	4.8664	3.8505
1.8221	4.6822	3.8505
1.6525	4.4736	3.8505
1.5121	4.2445	3.8505
1.4033	3.9987	3.8505
1.328	3.7407	3.8505
1.2875	3.475	3.8505
1.2827	3.2062	3.8505
1.3134	2.9392	3.8505
1.3793	2.6786	3.8505
1.4792	2.4291	3.8505
1.6112	2.195	3.8505
1.7731	1.9804	3.8505
1.962	1.7892	3.8505
2.1746	1.6248	3.8505
2.4071	1.4899	3.8505
2.6554	1.387	3.8505
2.9152	1.318	3.8505
3.1818	1.284	3.8505
3.4506	1.2856	3.8505
3.7168	1.3228	3.8505
3.9757	1.395	3.8505
4.2227	1.5009	3.8505
4.4536	1.6385	3.8505
4.6642	1.8056	3.8505
4.8507	1.999	3.8505
5.01	2.2155	3.8505
5.1392	2.4512	3.8505
5.2361	2.7019	3.8505
5.2988	2.9633	3.8505
5.3264	3.2307	3.8505
5.3183	3.4993	3.8505
5.2746	3.7645	3.8505
5.1962	4.0216	3.8505
5.0844	4.266	3.8505
4.9412	4.4935	3.8505
4.7691	4.7	3.8505
Write
6.3074	3.5674	3.8505
6.2729	3.8288	3.8505
6.2157	4.0862	3.8505
6.1362	4.3377	3.8505
6.035	4.5812	3.8505
5.913	4.8149	3.8505
5.771	5.0371	3.8505
5.6101	5.246	3.8505
5.4316	5.4401	3.8505
5.2368	5.6178	3.8505
5.0273	5.7779	3.8505
4.8045	5.919	3.8505
4.5703	6.0401	3.8505
4.3264	6.1403	3.8505
4.0747	6.2187	3.8505
3.817	6.2749	3.8505
3.5555	6.3084	3.8505
3.292	6.3189	3.8505
3.0286	6.3063	3.8505
2.7674	6.2708	3.8505
2.5102	6.2125	3.8505
2.2591	6.132	3.8505
2.016	6.0299	3.8505
1.7827	5.907	3.8505
1.5611	5.7641	3.8505
1.3528	5.6024	3.8505
1.1595	5.4231	3.8505
0.9825	5.2276	3.8505
0.8233	5.0174	3.8505
0.6831	4.7941	3.8505
0.5629	4.5594	3.8505
0.4637	4.3151	3.8505
0.3862	4.0631	3.8505
0.3311	3.8052	3.8505
0.2986	3.5435	3.8505
0.2892	3.28	3.8505
0.3028	3.0167	3.8505
0.3394	2.7556	3.8505
0.3987	2.4986	3.8505
0.4801	2.2478	3.8505
0.5832	2.0052	3.8505
0.7071	1.7724	3.8505
0.8509	1.5513	3.8505
1.0134	1.3437	3.8505
1.1934	1.1511	3.8505
1.3896	0.9749	3.8505
1.6005	0.8165	3.8505
1.8243	0.6772	3.8505
2.0595	0.5579	3.8505
2.3042	0.4597	3.8505
2.5565	0.3832	3.8505
2.8146	0.3291	3.8505
3.0764	0.2977	3.8505
3.34	0.2893	3.8505
3.6032	0.304	3.8505
3.8642	0.3416	3.8505
4.1209	0.4019	3.8505
4.3714	0.4844	3.8505
4.6137	0.5884	3.8505
4.8459	0.7132	3.8505
5.0664	0.8579	3.8505
5.2734	1.0212	3.8505
5.4653	1.202	3.8505
5.6407	1.3989	3.8505
5.7982	1.6104	3.8505
5.9367	1.8348	3.8505
6.055	2.0704	3.8505
6.1523	2.3155	3.8505
6.2277	2.5682	3.8505
6.2808	2.8264	3.8505
6.3112	3.0884	3.8505
6.3185	3.352	3.8505
6.3028	3.6152	3.8505
6.2641	3.876	3.8505
6.2028	4.1325	3.8505
6.1194	4.3826	3.8505
6.0144	4.6244	3.8505
5.8886	4.8562	3.8505
5.7431	5.0761	3.8505
5.5789	5.2825	3.8505
Write
4.4809	3.5264	4.0647
4.4191	3.7411	4.0647
4.3185	3.9406	4.0647
4.1826	4.1179	4.0647
4.0162	4.2669	4.0647
3.825	4.3825	4.0647
3.6156	4.4604	4.0647
3.3954	4.4982	4.0647
3.1721	4.4944	4.0647
2.9533	4.4492	4.0647
2.7467	4.3641	4.0647
2.5595	4.2422	4.0647
2.3982	4.0876	4.0647
2.2685	3.9058	4.0647
2.1747	3.703	4.0647
2.1203	3.4863	4.0647
2.107	3.2633	4.0647
2.1354	3.0417	4.0647
2.2044	2.8293	4.0647
2.3117	2.6333	4.0647
2.4535	2.4607	4.0647
2.6249	2.3174	4.0647
2.82	2.2085	4.0647
3.0318	2.1376	4.0647
3.2532	2.1074	4.0647
3.4763	2.1188	4.0647
3.6934	2.1714	4.0647
3.897	2.2634	4.0647
4.0799	2.3916	4.0647
4.2359	2.5516	4.0647
4.3594	2.7377	4.0647
4.4462	2.9436	4.0647
4.4932	3.162	4.0647
4.4989	3.3853	4.0647
4.4631	3.6058	4.0647
4.3868	3.8158	4.0647
4.273	4.008	4.0647
4.1254	4.1757	4.0647
Write
4.8939	3.5618	4.0647
4.8322	3.8129	4.0647
4.731	4.0509	4.0647
4.5931	4.2697	4.0647
4.4219	4.4635	4.0647
4.222	4.6275	4.0647
3.9983	4.7574	4.0647
3.7568	4.8498	4.0647
3.5035	4.9023	4.0647
3.2452	4.9136	4.0647
2.9883	4.8835	4.0647
2.7396	4.8126	4.0647
2.5055	4.7028	4.0647
2.2919	4.557	4.0647
2.1044	4.3789	4.0647
1.9478	4.173	4.0647
1.8262	3.9448	4.0647
1.7427	3.7	4.0647
1.6995	3.445	4.0647
1.6976	3.1864	4.0647
1.7371	2.9309	4.0647
1.817	2.6849	4.0647
1.9353	2.4549	4.0647
2.0888	2.2468	4.0647
2.2737	2.0659	4.0647
2.4851	1.917	4.0647
2.7176	1.8038	4.0647
2.9653	1.7293	4.0647
3.2217	1.6954	4.0647
3.4802	1.703	4.0647
3.7341	1.7518	4.0647
3.977	1.8406	4.0647
4.2025	1.9672	4.0647
4.4049	2.1282	4.0647
4.5789	2.3196	4.0647
4.72	2.5363	4.0647
4.8246	2.7728	4.0647
4.89	3.023	4.0647
4.9145	3.2805	4.0647
4.8975	3.5385	4.0647
4.8395	3.7905	4.0647
4.7418	4.03	4.0647
4.6071	4.2507	4.0647
4.4388	4.4471	4.0647
Write
5.5588	3.5788	4.0647
5.509	3.8495	4.0647
5.4269	4.1122	4.0647
5.3135	4.363	4.0647
5.1707	4.5983	4.0647
5.0004	4.8146	4.0647
4.8052	5.0087	4.0647
4.588	5.1778	4.0647
4.3519	5.3193	4.0647
4.1005	5.4313	4.0647
3.8373	5.512	4.0647
3.5663	5.5603	4.0647
3.2915	5.5755	4.0647
3.0168	5.5573	4.0647
2.7464	5.506	4.0647
2.4841	5.4224	4.0647
2.2339	5.3077	4.0647
1.9994	5.1635	4.0647
1.7841	4.9921	4.0647
1.591	4.7958	4.0647
1.4232	4.5777	4.0647
1.2829	4.3408	4.0647
1.1724	4.0887	4.0647
1.0931	3.8251	4.0647
1.0463	3.5539	4.0647
1.0326	3.279	4.0647
1.0523	3.0044	4.0647
1.1051	2.7343	4.0647
1.1902	2.4725	4.0647
1.3063	2.2229	4.0647
1.4517	1.9892	4.0647
1.6243	1.7748	4.0647
1.8217	1.5829	4.0647
2.0407	1.4162	4.0647
2.2783	1.2772	4.0647
2.531	1.1681	4.0647
2.7951	1.0902	4.0647
3.0666	1.0449	4.0647
3.3416	1.0328	4.0647
3.616	1.054	4.0647
3.8859	1.1083	4.0647
4.1472	1.1948	4.0647
4.3961	1.3123	4.0647
4.629	1.459	4.0647
4.8424	1.6328	4.0647
5.0333	1.8312	4.0647
5.1987	2.0511	4.0647
5.3364	2.2895	4.0647
5.4442	2.5428	4.0647
5.5205	2.8073	4.0647
5.5643	3.079	4.0647
5.5749	3.3541	4.0647
5.5522	3.6284	4.0647
5.4965	3.898	4.0647
5.4085	4.1588	4.0647
5.2897	4.4071	4.0647
5.1417	4.6392	4.0647
4.9667	4.8516	4.0647
Write
5.8086	3.5755	4.2789
5.7648	3.8439	4.2789
5.6922	4.106	4.2789
5.5919	4.3587	4.2789
5.4649	4.5992	4.2789
5.3127	4.8245	4.2789
5.1371	5.0322	4.2789
4.9402	5.2197	4.2789
4.7241	5.3849	4.2789
4.4916	5.5258	4.2789
4.2452	5.6409	4.2789
3.9878	5.7287	4.2789
3.7225	5.7883	4.2789
3.4523	5.8189	4.2789
3.1804	5.8203	4.2789
2.9099	5.7923	4.2789
2.644	5.7353	4.2789
2.3858	5.65	4.2789
2.1383	5.5374	4.2789
1.9044	5.3987	4.2789
1.6867	5.2357	4.2789
1.488	5.0501	4.2789
1.3103	4.8442	4.2789
1.1559	4.6203	4.2789
1.0266	4.3811	4.2789
0.9238	4.1294	4.2789
0.8487	3.868	4.2789
0.8022	3.6001	4.2789
0.7848	3.3287	4.2789
0.7968	3.0571	4.2789
0.8381	2.7883	4.2789
0.908	2.5255	4.2789
1.0059	2.2718	4.2789
1.1305	2.0301	4.2789
1.2805	1.8033	4.2789
1.454	1.5939	4.2789
1.6491	1.4045	4.2789
1.8635	1.2372	4.2789
2.0947	1.0939	4.2789
2.3399	0.9765	4.2789
2.5964	0.8861	4.2789
2.8611	0.8239	4.2789
3.131	0.7906	4.2789
3.4029	0.7866	4.2789
3.6737	0.812	4.2789
3.9401	0.8663	4.2789
4.1991	0.9491	4.2789
4.4477	1.0593	4.2789
4.683	1.1956	4.2789
4.9022	1.3566	4.2789
5.1028	1.5402	4.2789
5.2824	1.7443	4.2789
5.439	1.9666	4.2789
5.5707	2.2046	4.2789
5.676	2.4553	4.2789
5.7537	2.7159	4.2789
5.8028	2.9833	4.2789
5.8228	3.2545	4.2789
5.8135	3.5263	4.2789
5.7749	3.7955	4.2789
5.7075	4.0589	4.2789
5.6122	4.3136	4.2789
5.4899	4.5565	4.2789
5.3422	4.7848	4.2789
5.1707	4.9959	4.2789
Write
5.1433	3.5707	4.4931
5.086	3.8318	4.4931
4.9918	4.0821	4.4931
4.8627	4.3162	4.4931
4.7013	4.5294	4.4931
4.511	4.7172	4.4931
4.2957	4.8758	4.4931
4.0599	5.0018	4.4931
3.8085	5.0927	4.4931
3.5466	5.1466	4.4931
3.2797	5.1623	4.4931
3.0133	5.1396	4.4931
2.7529	5.0789	4.4931
2.5039	4.9815	4.4931
2.2715	4.8493	4.4931
2.0604	4.6851	4.4931
1.8751	4.4924	4.4931
1.7194	4.2751	4.4931
1.5964	4.0376	4.4931
1.5088	3.785	4.4931
1.4584	3.5224	4.4931
1.4461	3.2554	4.4931
1.4723	2.9893	4.4931
1.5365	2.7297	4.4931
1.6372	2.482	4.4931
1.7724	2.2513	4.4931
1.9393	2.0424	4.4931
2.1344	1.8597	4.4931
2.3538	1.7068	4.4931
2.5928	1.587	4.4931
2.8465	1.5027	4.4931
3.1097	1.4557	4.4931
3.377	1.4469	4.4931
3.6427	1.4766	4.4931
3.9014	1.5441	4.4931
4.1477	1.6481	4.4931
4.3766	1.7863	4.4931
4.5833	1.9559	4.4931
4.7635	2.1534	4.4931
4.9135	2.3748	4.4931
5.0302	2.6153	4.4931
5.1111	2.8701	4.4931
5.1547	3.1339	4.4931
5.16	3.4013	4.4931
5.1268	3.6666	4.4931
5.0559	3.9244	4.4931
4.9487	4.1693	4.4931
4.8076	4.3964	4.4931
4.6352	4.6008	4.4931
Write
6.058	3.5729	4.4931
6.0188	3.8393	4.4931
5.9539	4.1007	4.4931
5.864	4.3544	4.4931
5.7498	4.5983	4.4931
5.6124	4.8298	4.4931
5.4532	5.047	4.4931
5.2736	5.2476	4.4931
5.0754	5.4298	4.4931
4.8604	5.5919	4.4931
4.6306	5.7324	4.4931
4.3883	5.8498	4.4931
4.1358	5.9431	4.4931
3.8753	6.0115	4.4931
3.6095	6.0542	4.4931
3.3407	6.0709	4.4931
3.0716	6.0613	4.4931
2.8048	6.0257	4.4931
2.5426	5.9643	4.4931
2.2876	5.8777	4.4931
2.0423	5.7667	4.4931
1.8089	5.6324	4.4931
1.5897	5.4761	4.4931
1.3867	5.2992	4.4931
1.2019	5.1034	4.4931
1.0369	4.8906	4.4931
0.8935	4.6627	4.4931
0.7728	4.422	4.4931
0.6761	4.1707	4.4931
0.6043	3.9112	4.4931
0.5581	3.646	4.4931
0.5379	3.3775	4.4931
0.5438	3.1083	4.4931
0.5759	2.8409	4.4931
0.6338	2.578	4.4931
0.7171	2.3219	4.4931
0.8248	2.0751	4.4931
0.9559	1.84	4.4931
1.1093	1.6187	4.4931
1.2835	1.4134	4.4931
1.4768	1.2259	4.4931
1.6875	1.0582	4.4931
1.9134	0.9117	4.4931
2.1525	0.7879	4.4931
2.4025	0.6879	4.4931
2.661	0.6126	4.4931
2.9256	0.5629	4.4931
3.1938	0.5391	4.4931
3.4631	0.5415	4.4931
3.7308	0.57	4.4931
3.9945	0.6244	4.4931
4.2517	0.7042	4.4931
4.4999	0.8087	4.4931
4.7367	0.9367	4.4931
4.96	1.0872	4.4931
5.1677	1.2586	4.4931
5.3576	1.4494	4.4931
5.5281	1.6578	4.4931
5.6776	1.8818	4.4931
5.8046	2.1192	4.4931
5.9079	2.3678	4.4931
5.9866	2.6253	4.4931
6.0398	2.8893	4.4931
6.0672	3.1571	4.4931
6.0684	3.4264	4.4931
6.0434	3.6945	4.4931
5.9925	3.9589	4.4931
5.9161	4.2171	4.4931
5.815	4.4666	4.4931
5.6901	4.7052	4.4931
5.5426	4.9305	4.4931
5.374	5.1403	4.4931
Write
[truncated: 623 more rows]
